# Supplementary material for: Posterior basolateral amygdala to ventral hippocampal CA1 drives approach behaviour to exert an anxiolytic effect
Source: Nat Commun. 2020 Jan 10;11:183. doi: 10.1038/s41467-019-13919-3 (PMC6954243; doi:10.1038/s41467-019-13919-3)
Supplement: Supplementary file 4 — Source Data [file 41467_2019_13919_MOESM4_ESM.xlsx]

## Sheet: Figure 1
Figure 1b	aBLA-vCA1	superficial	deep	pBLA-vCA1	superficial	deep
	Mean	11	89	Mean	91	9
	SEM	1.864	1.864	SEM	1.853	1.853
	N	4	4	N	4	4
Figure 1d	aBLA-vCA1	complex	simple	pBLA-vCA1	complex	simple
	Mean	12.2	87.8	Mean	41.3	58.7
	SEM	1.322	1.322	SEM	3.446	3.446
	N	5	5	N	5	5
Figure 1g		aBLA	pBLA
	Mean	0.06378	0.8398
	SEM	0.009731	0.02979
	N	7	7
Figure 1j		ACSF	TTX	TTX+4AP	TTX+4AP+ NBQX+AP5
	Mean	100	0	56.67	4.32
	SEM	0	0	2.59	0.65
	N	13	13	13	13

## Sheet: Figure 2
Figure 2b	P(open arm entry)			mouse1	mouse2	mouse3	mouse4	mouse5	mouse6	mouse7	mouse8	mouse9	mouse10
	eYFP:pBLA-vCA1(n=10)		OFF	0.214286	0.25	0.5	0.2	0.2	0.227273	0.277778	0.2	0.222222	0.214286
			ON	0.25	0.227273	0.357143	0.25	0.277778	0.166667	0.25	0.166667	0.166667	0
			OFF	0.25	0.277778	0.285714	0.142857	0.344828	0.125	0.166667	0	0.142857	0
	NpHR:pBLA-vCA1(n=10)			mouse1	mouse2	mouse3	mouse4	mouse5	mouse6	mouse7	mouse8	mouse9	mouse10
			OFF	0.375	0.357143	0.1875	0.2	0.222222	0.25	0.4	0.277778	0.25	0.333333
			ON	0.111111	0.142857	0.125	0	0.125	0.2	0.142857	0.1	0.142857	0
			OFF	0.125	0.25	0.333333	0.125	0.33333	0.375	0.25	0.344828	0.214286	0.166667
Figure 2c	Time in open arm (s)			mouse1	mouse2	mouse3	mouse4	mouse5	mouse6	mouse7	mouse8	mouse9	mouse10
	eYFP:pBLA-vCA1(n=10)		OFF	3.9	28.2	17.5	68.1	23.1	29.1	20	18.1	37	0
			ON	12.8	24.6	15.6	64.2	16.6	55.8	18.5	14	20.6	21
			OFF	22.9	17.1	0.5	39.6	18.1	42.2	0	18.7	38.1	0
	NpHR:pBLA-vCA1(n=10)			mouse1	mouse2	mouse3	mouse4	mouse5	mouse6	mouse7	mouse8	mouse9	mouse10
			OFF	49.3	7	31	24.1	21.7	23.5	24.8	33.6	0.4	50.7
			ON	40.6	0.6	4.2	0.1	0.1	10.1	2	0.8	11.9	3.8
			OFF	14.3	38	2.5	27.3	5.1	18.3	15.9	25.2	24.5	33.9
Figure 2d	Time in open arm (s)			mouse1	mouse2	mouse3	mouse4	mouse5	mouse6	mouse7	mouse8	mouse9	mouse10
	eYFP:pBLA-vCA1(n=10)		OFF	3.9	14.4	11.086	13.7	18.74	9.6	13.1	8	24.569	9.7
			ON	3.824	8.98	15.8	15.3	11.264	8.696	15.5	11.561	20.3	7.2
			OFF	4.4	6.1	10.6	4.4	11.1	6.9	16.6	10.471	7.3	9.6
	NpHR:pBLA-vCA1(n=10)			mouse1	mouse2	mouse3	mouse4	mouse5	mouse6	mouse7	mouse8	mouse9	mouse10
			OFF	8.6	23.339	10.3	18.751	13.7	11	8	8.3	15.2	22.035
			ON	6.6	1.2	1.643	9.7	8.5	9.7	1.643	2.5	7.104	8.1
			OFF	7.5	16.7	13.5	7.5	14.2	14.9	7.4	14.4	8.4	11.8
Figure 2e	Distance(cm)			mouse1	mouse2	mouse3	mouse4	mouse5	mouse6	mouse7	mouse8	mouse9	mouse10
	eYFP:pBLA-vCA1(n=10)		OFF	1061.2	671.6	918.63	1516	1404.2	1394.2	857.4	1690.36	1500.3	1410.3
			ON	979.9	1208.3	858.92	1387	690.2	1087.1	1401.2	1658.2	1197.7	1805.12
	NpHR:pBLA-vCA1(n=10)			mouse1	mouse2	mouse3	mouse4	mouse5	mouse6	mouse7	mouse8	mouse9	mouse10
			OFF	1061.2	1090.9	1623.82	888.6	1652.5	1762.8	866.4	946.3	1481.51	1412.44
			ON	1363.7	1107.8	1326.4	759.1	1181.2	1319	1246.6	1385.7	1211.5	1329.2
Figure 2f	Velocity(cm/s)		minute	mouse1	mouse2	mouse3	mouse4	mouse5	mouse6	mouse7	mouse8	mouse9	mouse10
	eYFP:pBLA-vCA1(n=10)		1	7.91657	9.1979	3.57395	8.04107	10.6031	9.59208	5.39081	8.42513	9.03743	8.51604
			2	7.34229	4.72222	9.95987	8.78422	10.1803	8.37639	10.5892	9.87657	6.64857	8.07514
			3	6.72327	4.57586	8.37381	9.49091	7.5576	10.6954	9.65173	10.194	8.47798	7.87403
			4	9.49855	9.09657	7.21849	9.15892	6.58191	6.9391	7.82252	8.50043	8.77847	8.75889
			5	6.54949	9.87528	5.84864	9.63095	7.67639	6.80307	9.61688	8.22686	7.34546	9.5993
			6	8.2491	8.21007	4.75462	8.73095	4.87407	9.27742	10.5869	8.94279	9.21268	6.47597
	NpHR:pBLA-vCA1(n=10)		minute	mouse1	mouse2	mouse3	mouse4	mouse5	mouse6	mouse7	mouse8	mouse9	mouse10
			1	8.70822	8.73913	10.2893	6.58233	8.14048	8.69708	8.55738	9.90021	9.48574	6.73411
			2	10.2792	7.78718	9.08224	9	6.4613	7.5806	7.70408	6.34884	6.4421	7.69956
			3	6.72327	9.14839	9.7795	7.81857	10.2369	9.64551	5.01024	13.3571	9.27295	6.78036
			4	9.49855	6.36823	7.81466	9.45283	10.1832	8.32172	9.20236	4.03448	8.90534	10.1486
			5	4.91212	9.52299	9.77864	9.54494	7.39765	8.98182	8.57789	3.90927	8.67426	10.299
			6	9.89893	8.89959	9.24096	5.31147	8.58969	9.69565	9.04348	10.5277	6.20883	7.93142
Figure 2h	P(open arm entry)			mouse1	mouse2	mouse3	mouse4	mouse5	mouse6	mouse7	mouse8
	eYFP:pBLA-vCA1(n=8)		OFF	0.1818	0.14286	0.4	0.375	0	0.375	0.1539	0.381
			ON	0.2222	0.25	0.5385	0.5	0.1111	0.1429	0.1429	0.1482
			OFF	0.1429	0.33333	0.2222	0.125	0.1667	0.1818	0.3125	0.4
				mouse1	mouse2	mouse3	mouse4	mouse5	mouse6	mouse7	mouse8
	ChR2:pBLA-vCA1(n=8)		OFF	0.2	0.1539	0.2857	0.3125	0.2222	0.5	0.2	0.3125
			ON	0.33333	0.225	0.6571	0.5926	0.5714	0.6923	0.4706	0.4158
			OFF	0.25	0.125	0.42941	0.3846	0.4	0.4865	0.4546	0.1
Figure 2i	Time in open arm (s)			mouse1	mouse2	mouse3	mouse4	mouse5	mouse6	mouse7	mouse8
	eYFP:pBLA-vCA1(n=8)		OFF	14.841	46.5	28.828	41.73	13.517	14.763	20.153	21.887
			ON	35.15	9.146	19.284	22.842	0.545	66.169	16.973	27.344
			OFF	42.111	6.65	55.158	17.741	14.374	12.736	24.215	9.224
				mouse1	mouse2	mouse3	mouse4	mouse5	mouse6	mouse7	mouse8
	ChR2:pBLA-vCA1(n=8)		OFF	7.962	9.145	48.901	51.163	6.639	1.639	14.533	17.973
			ON	65.091	86.625	84.466	106.023	36.952	68.632	123.292	21.404
			OFF	0	59.221	30.778	73.419	43.058	21.333	23.51	73.516
Figure 2j	Time in center (s)			mouse1	mouse2	mouse3	mouse4	mouse5	mouse6	mouse7	mouse8
	eYFP:pBLA-vCA1(n=8)		OFF	8.828	9.694	11.683	21.181	29.228	7.812	15.921	2.105
			ON	3.907	5.003	7.108	19.332	8.352	10.318	8.904	7.112
			OFF	9.53	9.528	4.062	11.167	27.734	5.385	5.15	8.822
				mouse1	mouse2	mouse3	mouse4	mouse5	mouse6	mouse7	mouse8
	ChR2:pBLA-vCA1(n=8)		OFF	5.075	9.922	11.99	20.461	20.393	2.963	5.922	14.061
			ON	9.14	17.972	16.101	33.357	27.596	14.056	31.271	36.427
			OFF	12.197	26.4	11.352	22.183	1.955	3.986	9.526	28.735
Figure 2k	Distance(cm)			mouse1	mouse2	mouse3	mouse4	mouse5	mouse6	mouse7	mouse8
	eYFP:pBLA-vCA1(n=8)		OFF	1620.51	949.73	927.253	1144.8	1124.82	1202.57	862.838	1101.57
			ON	1371.28	1057.98	720.233	1244.92	1440.54	1203.69	787.815	1467.26
				mouse1	mouse2	mouse3	mouse4	mouse5	mouse6	mouse7	mouse8
	ChR2:pBLA-vCA1(n=8)		OFF	1604.23	805.762	1234.64	637.938	1318.27	1115.44	1197.43	1405.12
			ON	1719.43	1482.1	1051.16	1253.46	907.067	1368.36	1425.3	1305.77
Figure 2l	Velocity(cm/s)		minute	mouse1	mouse2	mouse3	mouse4	mouse5	mouse6	mouse7	mouse8
	eYFP:pBLA-vCA1(n=8)		1	11.2499	8.85849	6.91914	7.32205	6.60247	9.44042	7.42234	9.7894
			2	9.55504	7.03086	6.51435	6.95808	10.0037	8.19083	6.72257	7.31417
			3	10.2171	5.29253	7.10863	9.13834	9.35582	7.73717	7.46066	7.0112
			4	10.3806	4.48271	5.40418	7.90077	8.78922	8.70443	6.72471	10.8081
			5	10.2369	8.64304	6.44447	10.7264	9.82897	7.99187	7.79329	9.00999
			6	9.19945	9.16581	5.70066	8.25832	10.8286	8.46879	6.44379	10.3039
	ChR2:pBLA-vCA1(n=8)		minute	mouse1	mouse2	mouse3	mouse4	mouse5	mouse6	mouse7	mouse8
			1	9.60113	7.04493	6.13208	6.89679	9.95754	6.7514	11.0852	10.0917
			2	9.20099	5.52595	7.30977	8.0439	11.4729	4.0791	9.72213	5.13682
			3	8.36513	4.3228	8.73631	8.77369	8.00028	8.7072	7.68211	3.63493
			4	6.09457	7.60847	10.8127	7.77962	11.5176	6.08756	9.39128	11.0641
			5	12.0525	8.20813	9.70099	7.88484	11.1801	6.61468	10.2807	7.98747
			6	10.4163	11.6143	9.31275	10.0435	9.31275	7.27135	9.33389	8.05032

## Sheet: Figure 3
Figure 3b	P(open arm entry)			mouse1	mouse2	mouse3	mouse4	mouse5	mouse6	mouse7	mouse8	mouse9
	eYFP:aBLA-vCA1(n=9)		OFF	0.3125	0.478261	0.25	0.0384615	0.346154	0.333333	0.25	0.1875	0.461538
			ON	0.125	0.290323	0.0769231	0.433333	0.291667	0.192308	0.315789	0.117647	0.322581
			OFF	0.25	0.36	0.296296	0.05	0.0909091	0.3125	0.105263	0.241379	0.2
				mouse1	mouse2	mouse3	mouse4	mouse5	mouse6	mouse7	mouse8	mouse9
	ChR2:aBLA-vCA1(n=9)		OFF	0.296296	0.3	0.277778	0.238095	0.441176	0.321429	0.194444	0.111111	0.34375
			ON	0.037037	0	0.03125	0.0645161	0.103448	0.0357143	0.04	0.0285714	0.0645161
			OFF	0.322581	0.291667	0.0454545	0.2	0.12	0.387097	0.195122	0.321429	0.269231
Figure 3c	Time in open arm (s)			mouse1	mouse2	mouse3	mouse4	mouse5	mouse6	mouse7	mouse8	mouse9
	eYFP:aBLA-vCA1(n=9)		OFF	30.5	47.3	25.7	7.9	42.2	32.7	16.7	14.3	59.2
			ON	11.6	31.4	8.4	45.1	28.5	31.7	29.2	13.5	29.3
			OFF	18.2	45.6	38.4	7.6	10.9	36.2	4.5	22.7	19.5
				mouse1	mouse2	mouse3	mouse4	mouse5	mouse6	mouse7	mouse8	mouse9
	ChR2:aBLA-vCA1(n=9)		OFF	22.6	32.5	19.4	11.7	51.6	35.4	26.2	15.7	40.1
			ON	5.6	0	2.1	7.8	15.6	6.2	1.2	2.3	13.1
			OFF	36.2	30.7	10.5	21.8	13.6	53.7	18.5	25.7	29.4
Figure 3d	Time in center (s)			mouse1	mouse2	mouse3	mouse4	mouse5	mouse6	mouse7	mouse8	mouse9
	eYFP:aBLA-vCA1(n=9)		OFF	32.5	16.5	7.8	11.5	25.3	26.4	25.7	9.2	10.1
			ON	23.5	9.5	28.7	13.5	30.5	11.6	35.5	34.9	22.5
			OFF	27.5	18.6	38.6	10.5	29.4	32.7	30.4	27.8	20.1
				mouse1	mouse2	mouse3	mouse4	mouse5	mouse6	mouse7	mouse8	mouse9
	ChR2:aBLA-vCA1(n=9)		OFF	20.7	29.5	10.6	34.9	32.6	18.2	25.6	16.7	12.5
			ON	5.6	12.5	2.3	13.4	15.7	10.1	1.3	8.4	9.5
			OFF	20.8	26.5	15.6	32.9	26.7	14.2	13.6	22.3	21.4
Figure 3e	Distance(cm)			mouse1	mouse2	mouse3	mouse4	mouse5	mouse6	mouse7	mouse8	mouse9
	eYFP:aBLA-vCA1(n=9)		OFF	1045.8	1392	1250.4	1764	1115.4	1488.6	1441.2	1632.6	1388.4
			ON	1698	1282.2	1393.2	1535.4	1125.6	1405.2	1571.4	1404	1426.8
				mouse1	mouse2	mouse3	mouse4	mouse5	mouse6	mouse7	mouse8	mouse9
	ChR2:aBLA-vCA1(n=9)		OFF	1432.8	1539	1608	1088.4	1704	1587	1453.2	1524	1254
			ON	1369.2	1521	984	1458	1410	1050	1387.2	1231.2	1255.2
Figure 3f	Velocity(cm/s)		minute	mouse1	mouse2	mouse3	mouse4	mouse5	mouse6	mouse7	mouse8	mouse9
	eYFP:aBLA-vCA1(n=9)		1	6.32	9.75	4.95	9.7	3.75	7.2	8.46	7.31	9.24
			2	5.91	5.82	8.63	11.2	8.32	9.21	7.24	10.6	8.54
			3	5.2	7.63	7.26	8.5	6.52	8.4	8.32	9.3	5.36
			4	8.6	5.25	10.3	7.56	8.21	8.6	9.5	7.36	6.45
			5	10.3	8.5	4.6	8.5	5.9	9.22	8.26	6.54	8.23
			6	9.4	7.62	8.32	9.53	4.65	5.6	8.43	9.5	9.1
			minute	mouse1	mouse2	mouse3	mouse4	mouse5	mouse6	mouse7	mouse8	mouse9
	ChR2:aBLA-vCA1(n=9)		1	8.23	9.2	7.6	7.26	11.2	10.5	7.52	6.6	7.1
			2	7.4	9.25	10.6	6.23	8.3	6.5	9.5	7.6	4.7
			3	8.25	7.2	8.6	4.65	8.9	9.45	7.2	11.2	9.1
			4	6.92	7.83	4.5	8.6	6.9	9.5	6.1	7.4	6.52
			5	8.3	9.02	7.6	6.5	10.1	4.1	8.6	5.52	7.9
			6	7.6	8.5	4.3	9.2	6.5	3.9	8.42	7.6	6.5
Figure 3h	P(open arm entry)			mouse1	mouse2	mouse3	mouse4	mouse5	mouse6	mouse7	mouse8	mouse9	mouse10
	eYFP:aBLA-vCA1(n=10)		OFF	0.307692	0.258065	0.181818	0.0952381	0.142857	0.166667	0.170732	0.111111	0.470588	0.15625
			ON	0.333333	0.114286	0.24	0.0625	0.103448	0.106383	0.205882	0.117647	0.125	0.315789
			OFF	0.125	0.307692	0.28	0.117647	0.138889	0.0714286	0.125	0.037037	0.181818	0.227273
				mouse1	mouse2	mouse3	mouse4	mouse5	mouse6	mouse7	mouse8	mouse9	mouse10
	NpHR:aBLA-vCA1(n=10)		OFF	0.192308	0.189189	0.137931	0.272727	0.0967742	0.166667	0.136364	0.2	0.3125	0.296296
			ON	0.269231	0.380952	0.153846	0.346154	0.125	0.296296	0.3125	0.26087	0.36	0.322581
			OFF	0.166667	0.3125	0.222222	0.181818	0.111111	0.142857	0.2	0.142857	0.136364	0.25
Figure 3i	Time in open arm (s)			mouse1	mouse2	mouse3	mouse4	mouse5	mouse6	mouse7	mouse8	mouse9	mouse10
	eYFP:aBLA-vCA1(n=10)		OFF	24.1	61.3	31.7	8.9	36.5	27.4	30.5	24.3	43	33.4
			ON	23.5	29.6	11.3	64.2	19.6	47.6	26.5	12	17.1	23.5
			OFF	13.5	51.6	29.5	21.4	3.1	23.6	14.7	15.6	39.5	11.8
				mouse1	mouse2	mouse3	mouse4	mouse5	mouse6	mouse7	mouse8	mouse9	mouse10
	NpHR:aBLA-vCA1(n=10)		OFF	28.5	30.1	26.7	10.5	43.6	17.9	22.3	3.7	50.1	21.8
			ON	57.8	63.3	35.5	18.4	54.5	40.1	49.4	36.7	69.6	53.6
			OFF	26.1	25.7	17.3	7.2	27.5	29.5	32.8	27.4	41.2	34.7
Figure 3j	Time in center (s)			mouse1	mouse2	mouse3	mouse4	mouse5	mouse6	mouse7	mouse8	mouse9	mouse10
	eYFP:aBLA-vCA1(n=10)		OFF	23.5	15.6	4.9	17.5	9.7	12.5	21.6	17.5	7.5	13.7
			ON	21.3	19.8	16.5	6.5	13.4	11.5	26.5	22.5	19.5	28.6
			OFF	30.5	7.4	22.5	16.5	24.8	8.1	32.7	25.7	13.6	27.5
				mouse1	mouse2	mouse3	mouse4	mouse5	mouse6	mouse7	mouse8	mouse9	mouse10
	NpHR:aBLA-vCA1(n=10)		OFF	17.6	16.4	10.7	26.2	21.3	8.6	32.7	11.6	15.2	27.8
			ON	37.7	25.7	28.7	37.3	35.5	15.7	40.2	32.5	29.5	45.7
			OFF	18.5	23.5	17.2	21.3	12.5	3.9	21.6	20.7	18.4	21.3
Figure 3k	Distance(cm)			mouse1	mouse2	mouse3	mouse4	mouse5	mouse6	mouse7	mouse8	mouse9	mouse10
	eYFP:aBLA-vCA1(n=10)		OFF	1125.6	823.5	1562.2	1493.5	1263.7	1256.7	1004.9	1526.7	1715.4	956.7
			ON	1101.6	1226.3	829.9	1625.8	769.5	930.5	1410.5	1658.2	1863.6	1545.2
				mouse1	mouse2	mouse3	mouse4	mouse5	mouse6	mouse7	mouse8	mouse9	mouse10
	NpHR:aBLA-vCA1(n=10)		OFF	856.7	1256.8	1362.9	925.3	1762.5	1859.4	835.6	1682.5	1481.5	1326.7
			ON	1375.2	1634.7	1546.7	863.7	1181.2	1453.7	1256.9	1305.6	1282.4	1529.5
Figure 3l	Velocity(cm/s)		minute	mouse1	mouse2	mouse3	mouse4	mouse5	mouse6	mouse7	mouse8	mouse9	mouse10
	eYFP:aBLA-vCA1(n=10)		1	7.51	3.725	8.6	5.9	5.6	6.3	3.6	7.54	10.6	5.1
			2	6.65	4.3	9.1	10.1	4.5	7.7	5.95	10.5	6.7	6.25
			3	4.6	5.7	8.34	8.9	10.96	6.95	7.2	7.4	11.3	4.6
			4	6.36	5.2	4.53	7.1	4.2	4.5	6.1	7.3	8.26	11.55
			5	5.2	8.04	6.1	11.5	3.22	7.2	7.3	11.23	12.5	6.2
			6	6.8	7.2	3.2	8.5	5.4	3.8	10.1	9.1	10.3	8
			minute	mouse1	mouse2	mouse3	mouse4	mouse5	mouse6	mouse7	mouse8	mouse9	mouse10
	NpHR:aBLA-vCA1(n=10)		1	7.15	7.54	6.31	6.3	10.25	12.25	6.52	6.5	8.3	6.5
			2	3.12	5.21	9.2	4.12	11.63	8.54	3.31	12.3	7.1	7.4
			3	4	8.2	7.2	5	7.5	10.2	4.1	9.24	9.3	8.2
			4	10.5	7.12	9.25	6.3	9.34	6.2	8.2	6.42	5.92	8.25
			5	5.62	7.13	7.31	3.6	4.24	7.6	7.65	8.12	7.64	7.13
			6	6.8	13	9.21	4.5	6.1	10.4	5.1	7.22	8.92	10.11

## Sheet: Figure 4
Figure 4d			Mean	SEM	N
	Baseline	Gcamp6f	-0.7083	0.2637	8
		GFP	0.1179	0.03626	7
			Mean	SEM	N
	Pre-enter	Gcamp6f	-0.8111	0.4086	8
		GFP	0.02727	0.027	7
			Mean	SEM	N
	Enter	Gcamp6f	4.89	0.587	8
		GFP	-0.08254	0.04203	7
Figure 4g			Mean	SEM	N
	Baseline	Gcamp6f	0.3966	0.4195	8
		GFP	0.07721	0.03677	7
			Mean	SEM	N
	Pre-enter	Gcamp6f	2.575	0.4413	8
		GFP	0.0771	0.0515	7
			Mean	SEM	N
	Enter	Gcamp6f	-2.304	0.5759	8
		GFP	-0.004562	0.0462	7
Figure 4h		Close	Open
	Mean	2.701	-1.004
	SEM	0.3308	0.304
	N	8	8
Figure 4j		mouse1	mouse2	mouse3	mouse4	mouse5	mouse6	mouse7	mouse8
	unstimulated	5.8	4.9	2.3	3.5	4.5	1.8	6.5	7.3
	stimulated	6.9	5.4	3.5	5.1	8.2	6.5	10.5	9.2
Figure 4k		mouse1	mouse2	mouse3	mouse4	mouse5	mouse6	mouse7	mouse8
	unstimulated	6.1	6.4	5.1	5.6	1.9	3.4	2.4	4.2
	stimulated	3.2	4.6	2.9	3.5	1.1	1.5	2.2	2.7
Figure 4l		mouse1	mouse2	mouse3	mouse4	mouse5	mouse6	mouse7	mouse8
	unstimulated	21.6	18.3	10.5	9.6	13.7	26.4	15.8	30.5
	stimulated	17.8	17.4	13.6	12.5	15.2	21.3	17.5	20.4
Figure 4n		mouse1	mouse2	mouse3	mouse4	mouse5	mouse6	mouse7	mouse8
	unstimulated	15.6	22.5	27.7	28.6	31.6	9.3	19.7	10.5
	stimulated	7.3	14.2	16.5	15.5	22.7	6.5	11.5	9.5
Figure 4o		mouse1	mouse2	mouse3	mouse4	mouse5	mouse6	mouse7	mouse8
	unstimulated	4.1	2.3	1	0.9	1.5	1.8	2.4	3.2
	stimulated	4	3.4	1.3	2.1	0.8	2.6	2.7	3.3

## Sheet: Figure 6
Figure 6b	Wt mice	Baseline	Pre-enter	Enter		APP/PS1 mice	Baseline	Pre-enter	Enter
	Mean	0.546	1.287	5.771		Mean	1.242	4.057	1.935
	SEM	0.179	0.3338	0.5315		SEM	0.2383	0.3745	0.3823
	N	10	10	10		N	10	10	10
Figure 6d	Wt mice	Baseline	Pre-enter	Enter		APP/PS1 mice	Baseline	Pre-enter	Enter
	Mean	1.424	3.028	-2.051		Mean	0.04727	1.565	0.09
	SEM	0.2393	0.2579	0.2313		SEM	0.2449	0.2133	0.3139
	N	11	11	11		N	11	11	11
Figure 6h		shNT	shCalb1
	mean	1	0.7295
	SEM	0.05172	0.04004
	N	3	3
Figure 6l		Correct pokes (%)	Open arm time (s)
	mouse1	6.89655	3.9
	mouse2	3.0303	5.7
	mouse3	16.129	10
	mouse4	7.69231	12
	mouse5	14.2857	18.2
	mouse6	7.14286	19.3
	mouse7	14.2857	21.5
	mouse8	16.6667	26.5
	mouse9	20	30.1
Figure 6i		WT shNT:OFF	APP/PS1 shNT:OFF	APP/PS1 shNT:ON	APP/PS1-shCalb1:ON
	Mean	0.2576	0.1282	0.2371	0.1353
	SEM	0.03042	0.02312	0.02415	0.02254
	N	8	8	9	9
Figure 6j		WT shNT:OFF	APP/PS1 shNT:OFF	APP/PS1 shNT:ON	APP/PS1-shCalb1:ON
	Mean	49.18	15.2	41.57	17.79
	SEM	5.681	2.756	4.391	2.98
	N	8	8	9	9
Figure 6k		WT shNT:OFF	APP/PS1 shNT:OFF	APP/PS1 shNT:ON	APP/PS1-shCalb1:ON
	Mean	28.78	18.48	30.93	12.89
	SEM	4.578	3.288	3.341	2.747
	N	8	8	9	9
Figure 6m		WT shNT:OFF	APP/PS1 shNT:OFF	APP/PS1 shNT:ON	APP/PS1-shCalb1:ON
	Mean	25.84	11.09	28.35	14.22
	SEM	3.676	1.95	3.586	1.698
	N	8	8	9	9
Figure 6n		WT shNT:OFF	APP/PS1 shNT:OFF	APP/PS1 shNT:ON	APP/PS1-shCalb1:ON
	Mean	50.88	25.63	45.56	26.89
	SEM	6.357	3.713	4.069	3.372
	N	8	8	9	9
Figure 6o		WT shNT:OFF	APP/PS1 shNT:OFF	APP/PS1 shNT:ON	APP/PS1-shCalb1:ON
	Mean	394.8	400.9	388.2	412.1
	SEM	29.52	35.23	28.3	28.14
	N	8	8	9	9
Figure 6g
	Calb1
	β-actin

## Sheet: sFigure 1
sFigure 1 i	Bregma	H129-G4-aBLA							H129-G4-pBLA
	(mm)	NO1	NO2	NO3	NO4	NO5	NO6	NO7	NO1	NO2	NO3	NO4	NO5	NO6	NO7
	-0.94	78	57	120	67	169	108	79	0	1	2	1	0	0	0
	-1.06	210	95	185	197	256	176	165	5	7	5	3	1	3	0
	-1.22	368	226	344	393	347	375	278	7	9	6	8	4	5	2
	-1.34	441	378	425	478	482	442	397	14	9	14	10	16	8	7
	-1.46	479	436	512	464	427	403	424	25	12	34	16	22	13	15
	-1.58	476	451	484	427	395	398	458	37	26	58	34	30	29	21
	-1.7	431	432	459	421	376	377	446	46	37	82	49	51	32	27
	-1.82	395	416	387	406	354	369	429	88	64	92	84	93	54	69
	-1.94	287	320	285	319	292	227	312	156	124	187	146	126	103	141
	-2.06	135	167	190	153	97	117	166	287	251	330	291	264	235	312
	-2.18	98	124	132	78	54	61	102	395	373	435	338	357	346	377
	-2.3	51	43	87	34	28	18	64	421	386	481	401	392	433	383
	-2.46	24	18	37	16	15	13	29	405	394	473	411	380	451	376
	-2.54	19	12	17	10	11	9	21	378	346	401	329	345	424	328
	-2.7	8	3	5	3	5	7	12	215	198	339	303	194	307	276
	-2.8	2	1	0	3	0	4	2	125	94	136	158	116	176	79
	-2.92	0	0	0	0	0	2	1	51	45	78	26	45	98	24
Box		aBLA:-1.46mm	pBLA:-2.46mm
	NO1	479	405
	NO2	436	394
	NO3	512	473
	NO4	464	411
	NO5	427	380
	NO6	403	451
	NO7	424	376
sFigure 1 j	Bregma	H129-G4-aBLA							H129-G4-pBLA
	(mm)	NO1	NO2	NO3	NO4	NO5	NO6	NO7	NO1	NO2	NO3	NO4	NO5	NO6	NO7
	-2.92	103	66	74	97	85	119	61	64	105	85	90	119	62	95
	-3.08	127	66	74	107	123	121	72	111	150	125	156	150	98	134
	-3.16	143	96	97	121	141	108	81	131	185	145	195	163	129	157
	-3.28	144	128	109	113	128	99	96	158	194	157	200	180	161	144
	-3.4	119	102	81	120	124	128	102	170	183	135	177	190	194	148
	-3.52	111	89	58	109	101	94	88	146	151	126	127	179	152	133
	-3.64	75	61	61	67	86	61	71	100	98	84	74	123	136	121
sFigure 1 k	Bregma	H129-G4-aBLA							H129-G4-pBLA
	(mm)	NO1	NO2	NO3	NO4	NO5	NO6	NO7	NO1	NO2	NO3	NO4	NO5	NO6	NO7
	-2.92	67	51	39	80	73	68	45	6	15	14	23	17	7	16
	-3.08	71	53	42	88	85	79	51	9	17	18	31	15	11	30
	-3.16	93	84	75	90	110	95	56	14	29	25	39	16	13	28
	-3.28	103	112	82	94	117	90	79	12	32	35	36	15	22	12
	-3.4	92	87	71	112	106	121	89	19	10	19	34	24	31	11
	-3.52	95	76	43	104	91	85	77	14	8	21	17	26	16	9
	-3.64	65	45	39	60	74	57	66	10	3	6	9	15	11	4
sFigure 1 l	Bregma	H129-G4-aBLA							H129-G4-pBLA
	(mm)	NO1	NO2	NO3	NO4	NO5	NO6	NO7	NO1	NO2	NO3	NO4	NO5	NO6	NO7
	-2.92	36	15	35	17	12	51	16	58	90	71	67	102	55	79
	-3.08	56	13	32	19	38	42	21	102	133	107	125	135	87	104
	-3.16	50	12	22	31	31	13	25	117	156	120	156	147	116	129
	-3.28	41	16	27	19	11	9	17	146	162	122	164	165	139	132
	-3.4	27	15	10	8	18	7	13	151	173	116	143	166	163	137
	-3.52	16	13	15	5	10	9	11	132	143	105	110	153	136	124
	-3.64	10	16	22	7	12	4	5	90	95	78	65	108	125	117

## Sheet: sFigure 2
sFigure 2c		Co-innervated vCA1 neurons	Seperately innervated vCA1 neurons
	Mean	0.02824	0.9718
	SEM	0.004736	0.004736
	N	7	7

## Sheet: sFigure 3
sFigure 3a	Distance from soma (μm)	pBLA-vCA1 neuron
		NO1	NO2	NO3	NO4	NO5	NO6	NO7
	20	1	2	1	1	2	1	1
	40	5	5	3	7	4	7	5
	60	10	7	8	11	12	13	10
	80	12	9	14	13	13	14	10
	100	13	10	16	15	14	16	12
	120	15	14	17	15	18	17	15
	140	17	15	18	15	14	19	17
	160	16	17	15	16	17	20	13
	180	13	17	14	14	15	15	10
	200	11	13	12	10	12	12	10
	220	9	12	10	8	11	9	8
	240	6	6	5	8	9	8	6
	260	4	3	4	5	6	4	3
	280	4	2	3	2	5	2	2
	300	2	2	3	2	4	2	2
	320	2	2	2	1	2	1	1
	340	1	0	2	1	2	0	1
	360	1	0	1	1	2	0	0
	380	1	0	1	1	1	0	0
	400	0	0	1	0	1	0	0
	Distance from soma (μm)	aBLA-vCA1 neuron
		NO1	NO2	NO3	NO4	NO5	NO6	NO7
	20	2	1	2	1	2	1	1
	40	7	6	7	4	3	6	7
	60	9	6	9	7	10	9	7
	80	10	7	9	8	11	12	9
	100	11	10	11	9	11	13	9
	120	13	10	15	11	14	15	13
	140	13	11	13	12	16	15	14
	160	13	12	16	14	13	13	12
	180	12	11	14	11	12	12	9
	200	9	7	8	10	7	8	7
	220	6	8	7	8	5	7	7
	240	4	6	6	4	3	5	4
	260	2	5	4	2	3	5	3
	280	2	3	2	1	1	2	2
	300	2	1	1	1	1	1	2
	320	2	1	1	1	1	1	2
	340	1	1	1	1	1	1	2
	360	1	1	1	1	1	0	2
	380	0	1	0	1	1	0	1
	400	0	1	0	1	0	0	1
sFigure 3b		aBLA-vCA1	pBLA-vCA1
	Mean	17.25	10.5
	SEM	1.278	0.5
	N	8	8

## Sheet: sFigure 6
sFigure 6c	Normalized EPSC	ACSF	TTX	TTX+4 AP
	Mean	100	0	64.2613
	SEM	0	0	5.574
	N	10	10	10
sFigure 6e	Percentage (%)		Response	No response
		Calb1+	76.9	23.1
		Calb1-	8.3	91.7
sFigure 6h	Normalized EPSC	ACSF	TTX	TTX+4 AP
	Mean	100	0	65.501
	SEM	0	0	4.131
	N	9	9	9
sFigure 6j	Percentage (%)		Response	No response
		Calb1+	0	100
		Calb1-	81.8	18.2

## Sheet: sFigure 7
sFigure 7h	pBLA	vCA1s	vCA1d
	Mean	24.51	23.36
	SEM	2.005	2.234
	N	7	7
sFigure 7i	Bregma (mm)		pBLA		CeA			LA			aBLA			vCA1			AUV			TeA			Ect			PRh			LEnt			Apir			PMCo			SNL			pp
		Mean	SEM	N	Mean	SEM	N	Mean	SEM	N	Mean	SEM	N	Mean	SEM	N	Mean	SEM	N	Mean	SEM	N	Mean	SEM	N	Mean	SEM	N	Mean	SEM	N	Mean	SEM	N	Mean	SEM	N	Mean	SEM	N	Mean	SEM	N
	-0.58
	-0.82
	-1.06										0.5429	0.2091	7
	-1.34				1.786	0.927	7	1.686	0.3801	7	1.086	0.2577	7
	-1.58				2.1	0.4047	7	2.243	0.4634	7	1.629	0.4932	7
	-1.82				7.143	1.183	7	5.9	1.01	7	5.357	1.728	7
	-2.06	13.37	1.502	7							6.771	1.375	7
	-2.3	40.13	2.199	7
	-2.54	31.26	2.601	7
	-2.8	10.54	2.119	7																									6.557	1.265	7
	-2.92													15.36	1.479	7	4.271	1.168	7										14.29	1.457	7	10.31	1.419	7
	-3.16													21.31	1.541	7	9.043	2.329	7	11.14	2.187	7	12.13	1.682	7	4.014	1.117	7	19.66	1.473	7	22.74	1.606	7	5.429	0.9159	7				7.571	1.764	7
	-3.28													25.91	2.531	7	7.6	1.539	7	10.21	1.167	7	18.76	1.684	7	10.31	1.364	7	20.2	1.979	7	21.86	1.792	7	12.61	1.369	7	6.886	1.299	7	4.2	1.63	7
	-3.4													26.63	2.818	7	13.07	1.687	7	18.74	1.615	7	20.97	1.699	7	13.83	1.751	7	27.16	2.528	7	29.43	1.973	7	6.986	1.153	7	9.157	1.344	7
	-3.52													26.5	2.127	7	7.529	1.777	7	5.714	1.302	7	6.571	1.127	7				19.21	2.048	7	31.11	2.474	7

[truncated: 8 more sheets: sFigure 8, sFigure 9, sFigure 10, sFigure 12, sFigure 14, sFigure 15, sFigure 16 , sFigure 17]
